# Supplementary material for: Recent African strains of Zika virus display higher transmissibility and fetal pathogenicity than Asian strains
Source: Nat Commun. 2021 Feb 10;12:916. doi: 10.1038/s41467-021-21199-z (PMC7876148; doi:10.1038/s41467-021-21199-z)
Supplement: Supplementary file 4 — Supplementary Software 1 [file 41467_2021_21199_MOESM4_ESM.zip]

Archive with 12 entries (9 files):
- Code/
- Code/R-nosoi_Aubry.R
- __MACOSX/
- __MACOSX/Code/
- __MACOSX/Code/._R-nosoi_Aubry.R
- Code/.Rhistory
- __MACOSX/Code/._.Rhistory
- Code/.DS_Store
- __MACOSX/Code/._.DS_Store
- Code/README.txt
- __MACOSX/Code/._README.txt
- __MACOSX/._Code
