# Supplementary material for: Recent African strains of Zika virus display higher transmissibility and fetal pathogenicity than Asian strains
Source: Nat Commun. 2021 Feb 10;12:916. doi: 10.1038/s41467-021-21199-z (PMC7876148; doi:10.1038/s41467-021-21199-z)
Supplement: Supplementary file 4 — Supplementary Software 1 [file 41467_2021_21199_MOESM4_ESM.zip › Code/R-nosoi_Aubry.R]

###################################################################################################
#                                                                                                 #
#                   SUPPLEMENTARY FILE TO AUBRY ET AL. (2021), SIMULATIONS                        #
#                                                                                                 #
###################################################################################################

#Installing simulation framework package `nosoi`. 
#For more information, see https://slequime.github.io/nosoi/ or https://doi.org/10.1111/2041-210X.13422

install.packages("nosoi") # Alternatively, use devtools::install_github(repo = "slequime/nosoi")
library(nosoi)
library(STAR) #needed to draw from a log-logistic distribution

# SETTING THE SIMULATION PARAMETERS ---------------------------------------------------------------

#This section compiles all the parameters set for the epidemiological simulation done with the
#package `nosoi`. For the details on how each parameter was set, please refer to the manuscript.

# Host A, Vertebrate/Humans -------------------------------------------------------------

#pExit
p_Exit_fct_human <- function(t){
  if(t < 6){p=0}
  if(t >= 6){p=1}
  return(p)
}

#nContact
n_contact_fct_human <- function(t){rpois(1,2.1)}

#pTrans
p_Trans_fct_human <- function(t) {
  if(t == 0) p = 0
  if(t == 1) p = rbeta(1,19.80177,3.558925)
  if(t == 2) p = 1
  if(t == 3) p = rbeta(1,25.94549,1.212406)
  if(t == 4) p = rbeta(1,17.05153,15.58698)
  if(t == 5) p = rbeta(1,0.2991454,11.36752)
  if(t == 6) p = 0
  return(p)
}

        # Host B, Mosquitoes --------------------------------------------------------------------

#pExit
p_Exit_fct_mosquito <- function(t){return(0.15)}

#nContact
nContact_fct_mosquito <- function(t){sample(c(0,1),1,prob=c(0.3,0.7))}

pTrans
p_Trans_fct_mosquito <- function(t, t_EIP){
  if(t < t_EIP){p=0}
  if(t >= t_EIP){p=1}
  return(p)
}

t_EIP_Cambodia <- function(x){rllogis(x, location = log(17.66188), scale = 1/-4.988077)}
param_pTrans_mosquito_Cambodia <- list(t_EIP=t_EIP_Cambodia)

t_EIP_FrenchPolynesia <- function(x){rllogis(x, location = log(16.60535), scale = 1/-10.828220)}
param_pTrans_mosquito_FrenchPolynesia <- list(t_EIP=t_EIP_FrenchPolynesia)

t_EIP_Philippines <- function(x){rllogis(x, location = log(19.01328), scale = 1/-5.720530)}
param_pTrans_mosquito_Philippines <- list(t_EIP=t_EIP_Philippines)

t_EIP_PuertoRico <- function(x){rllogis(x, location = log(20.73692), scale = 1/-8.169068)}
param_pTrans_mosquito_PuertoRico <- list(t_EIP=t_EIP_PuertoRico)

t_EIP_Senegal <- function(x){rllogis(x, location = log(12.05177), scale = 1/-3.243372)}
param_pTrans_mosquito_Senegal <- list(t_EIP=t_EIP_Senegal)

t_EIP_Thai <- function(x){rllogis(x, location = log(18.76356), scale = 1/-24.857148)}
param_pTrans_mosquito_Thai <- list(t_EIP=t_EIP_Thai)


# RUNNING THE SIMULATION --------------------------------------------------------------------------

#For each condition set of condition, 100 replicates are run in parallel, using the foreach and 
#doParallel packages. The simulation's output will be stored in a list for each condition and
#then written as an RData file that can then be loaded for analysis of the output.

# Starting the simulations --------------------------------------------------------------

library(foreach)
library(doParallel)

cores=detectCores()
cores=23
cl = makeCluster(cores[1]-1)
registerDoParallel(cl)

replicates=100

#Cambodia---------------------------------------------------------------------------------------------------
Outbreak_Cambodia = foreach(j=1:replicates) %dopar% {
  
  library(nosoi)
  library(STAR)
  
  param_pTrans_mosquito = param_pTrans_mosquito_Cambodia
  
  SimulationDual <- nosoiSim(type="dual", popStructure="none",
                             length.sim=400, 
                             max.infected.A=100000, 
                             max.infected.B=1000000, 
                             
                             init.individuals.A=1, 
                             init.individuals.B=0, 
                             
                             pExit.A=p_Exit_fct_human,
                             param.pExit.A=NA,
                             timeDep.pExit.A=FALSE,
                             nContact.A=n_contact_fct_human,
                             param.nContact.A=NA,
                             timeDep.nContact.A=FALSE,
                             pTrans.A=p_Trans_fct_human,
                             param.pTrans.A=NA,
                             timeDep.pTrans.A=FALSE,
                             prefix.host.A="H",
                             
                             pExit.B=p_Exit_fct_mosquito,
                             param.pExit.B=NA,
                             timeDep.pExit.B=FALSE,
                             nContact.B=nContact_fct_mosquito,
                             param.nContact.B=NA,
                             timeDep.nContact.B=FALSE,
                             pTrans.B=p_Trans_fct_mosquito,
                             param.pTrans.B=param_pTrans_mosquito,
                             timeDep.pTrans.B=FALSE,
                             prefix.host.B="M",
                             
                             print.progress=FALSE)
  
  
}

save(Outbreak_Cambodia, file = "Outbreak_Cambodia.RData") #write Rdata

#FrenchPolynesia------------------------------------------------------------------------------------------
Outbreak_FrenchPolynesia = foreach(j=1:replicates) %dopar% {
  
  library(nosoi)
  library(STAR)
  
  param_pTrans_mosquito = param_pTrans_mosquito_FrenchPolynesia
  
  SimulationDual <- nosoiSim(type="dual", popStructure="none",
                             length.sim=400, 
                             max.infected.A=100000, 
                             max.infected.B=1000000, 
                             
                             init.individuals.A=1, 
                             init.individuals.B=0, 
                             
                             pExit.A=p_Exit_fct_human,
                             param.pExit.A=NA,
                             timeDep.pExit.A=FALSE,
                             nContact.A=n_contact_fct_human,
                             param.nContact.A=NA,
                             timeDep.nContact.A=FALSE,
                             pTrans.A=p_Trans_fct_human,
                             param.pTrans.A=NA,
                             timeDep.pTrans.A=FALSE,
                             prefix.host.A="H",
                             
                             pExit.B=p_Exit_fct_mosquito,
                             param.pExit.B=NA,
                             timeDep.pExit.B=FALSE,
                             nContact.B=nContact_fct_mosquito,
                             param.nContact.B=NA,
                             timeDep.nContact.B=FALSE,
                             pTrans.B=p_Trans_fct_mosquito,
                             param.pTrans.B=param_pTrans_mosquito,
                             timeDep.pTrans.B=FALSE,
                             prefix.host.B="M",
                             
                             print.progress=FALSE)
  
  
}

save(Outbreak_FrenchPolynesia, file = "Outbreak_FrenchPolynesia.RData") #write Rdata

#Philippines---------------------------------------------------------------------------------------------------
Outbreak_Philippines = foreach(j=1:replicates) %dopar% {
  
  library(nosoi)
  library(STAR)
  
  param_pTrans_mosquito = param_pTrans_mosquito_Philippines
  
  SimulationDual <- nosoiSim(type="dual", popStructure="none",
                             length.sim=400, 
                             max.infected.A=100000, 
                             max.infected.B=1000000, 
                             
                             init.individuals.A=1, 
                             init.individuals.B=0, 
                             
                             pExit.A=p_Exit_fct_human,
                             param.pExit.A=NA,
                             timeDep.pExit.A=FALSE,
                             nContact.A=n_contact_fct_human,
                             param.nContact.A=NA,
                             timeDep.nContact.A=FALSE,
                             pTrans.A=p_Trans_fct_human,
                             param.pTrans.A=NA,
                             timeDep.pTrans.A=FALSE,
                             prefix.host.A="H",
                             
                             pExit.B=p_Exit_fct_mosquito,
                             param.pExit.B=NA,
                             timeDep.pExit.B=FALSE,
                             nContact.B=nContact_fct_mosquito,
                             param.nContact.B=NA,
                             timeDep.nContact.B=FALSE,
                             pTrans.B=p_Trans_fct_mosquito,
                             param.pTrans.B=param_pTrans_mosquito,
                             timeDep.pTrans.B=FALSE,
                             prefix.host.B="M",
                             
                             print.progress=FALSE)
  
  
}

save(Outbreak_Philippines, file = "Outbreak_Philippines.RData") #write Rdata

#PuertoRico---------------------------------------------------------------------------------
Outbreak_PuertoRico = foreach(j=1:replicates) %dopar% {
  
  library(nosoi)
  library(STAR)
  
  param_pTrans_mosquito = param_pTrans_mosquito_PuertoRico
  
  SimulationDual <- nosoiSim(type="dual", popStructure="none",
                             length.sim=400, 
                             max.infected.A=100000, 
                             max.infected.B=1000000, 
                             
                             init.individuals.A=1, 
                             init.individuals.B=0, 
                             
                             pExit.A=p_Exit_fct_human,
                             param.pExit.A=NA,
                             timeDep.pExit.A=FALSE,
                             nContact.A=n_contact_fct_human,
                             param.nContact.A=NA,
                             timeDep.nContact.A=FALSE,
                             pTrans.A=p_Trans_fct_human,
                             param.pTrans.A=NA,
                             timeDep.pTrans.A=FALSE,
                             prefix.host.A="H",
                             
                             pExit.B=p_Exit_fct_mosquito,
                             param.pExit.B=NA,
                             timeDep.pExit.B=FALSE,
                             nContact.B=nContact_fct_mosquito,
                             param.nContact.B=NA,
                             timeDep.nContact.B=FALSE,
                             pTrans.B=p_Trans_fct_mosquito,
                             param.pTrans.B=param_pTrans_mosquito,
                             timeDep.pTrans.B=FALSE,
                             prefix.host.B="M",
                             
                             print.progress=FALSE)
  
  
}

save(Outbreak_PuertoRico, file = "Outbreak_PuertoRico.RData") #write Rdata


#Senegal------------------------------------------------------------------------------------------
Outbreak_Senegal = foreach(j=1:replicates) %dopar% {
  
  library(nosoi)
  library(STAR)
  
  param_pTrans_mosquito = param_pTrans_mosquito_Senegal
  
  SimulationDual <- nosoiSim(type="dual", popStructure="none",
                             length.sim=400, 
                             max.infected.A=100000, 
                             max.infected.B=1000000, 
                             
                             init.individuals.A=1, 
                             init.individuals.B=0, 
                             
                             pExit.A=p_Exit_fct_human,
                             param.pExit.A=NA,
                             timeDep.pExit.A=FALSE,
                             nContact.A=n_contact_fct_human,
                             param.nContact.A=NA,
                             timeDep.nContact.A=FALSE,
                             pTrans.A=p_Trans_fct_human,
                             param.pTrans.A=NA,
                             timeDep.pTrans.A=FALSE,
                             prefix.host.A="H",
                             
                             pExit.B=p_Exit_fct_mosquito,
                             param.pExit.B=NA,
                             timeDep.pExit.B=FALSE,
                             nContact.B=nContact_fct_mosquito,
                             param.nContact.B=NA,
                             timeDep.nContact.B=FALSE,
                             pTrans.B=p_Trans_fct_mosquito,
                             param.pTrans.B=param_pTrans_mosquito,
                             timeDep.pTrans.B=FALSE,
                             prefix.host.B="M",
                             
                             print.progress=FALSE)
  
  
}

save(Outbreak_Senegal, file = "Outbreak_Senegal.RData") #write Rdata

#Thai ------------------------------------------------------------------------
Outbreak_Thai = foreach(j=1:replicates) %dopar% {
  
  library(nosoi)
  library(STAR)
  
  param_pTrans_mosquito = param_pTrans_mosquito_Thai
  
  SimulationDual <- nosoiSim(type="dual", popStructure="none",
                             length.sim=400, 
                             max.infected.A=100000, 
                             max.infected.B=1000000, 
                             
                             init.individuals.A=1, 
                             init.individuals.B=0, 
                             
                             pExit.A=p_Exit_fct_human,
                             param.pExit.A=NA,
                             timeDep.pExit.A=FALSE,
                             nContact.A=n_contact_fct_human,
                             param.nContact.A=NA,
                             timeDep.nContact.A=FALSE,
                             pTrans.A=p_Trans_fct_human,
                             param.pTrans.A=NA,
                             timeDep.pTrans.A=FALSE,
                             prefix.host.A="H",
                             
                             pExit.B=p_Exit_fct_mosquito,
                             param.pExit.B=NA,
                             timeDep.pExit.B=FALSE,
                             nContact.B=nContact_fct_mosquito,
                             param.nContact.B=NA,
                             timeDep.nContact.B=FALSE,
                             pTrans.B=p_Trans_fct_mosquito,
                             param.pTrans.B=param_pTrans_mosquito,
                             timeDep.pTrans.B=FALSE,
                             prefix.host.B="M",
                             
                             print.progress=FALSE)
  
  
}

save(Outbreak_Thai, file = "Outbreak_Thai.RData") #write Rdata

stopCluster(cl)
