# Supplementary material for: Recent African strains of Zika virus display higher transmissibility and fetal pathogenicity than Asian strains
Source: Nat Commun. 2021 Feb 10;12:916. doi: 10.1038/s41467-021-21199-z (PMC7876148; doi:10.1038/s41467-021-21199-z)
Supplement: Supplementary file 4 — Supplementary Software 1 [file 41467_2021_21199_MOESM4_ESM.zip › Code/README.txt]

# System requirements -----------------------------
* R installation (version ≥ 3.5.0)
* R package 'nosoi' and its dependencies (see https://cran.r-project.org/web/packages/nosoi/index.html)

# Installation guide -----------------------------

To download and install R, visit the R consortium's website: https://cran.r-project.org/web/packages/nosoi/index.html

To install the package 'nosoi', execute in R the command: install.packages("nosoi")

In this study, the simulations were run in R version 3.5.0 on an Ubuntu 18.04.5 LTS (Bionic Beaver) distribution.

# Demo -----------------------------

A complete description of 'nosoi' is provided in the accompanying article (Lequime et al. 2020 Methods in Ecology and Evolution https://doi.org/10.1111/2041-210X.13422), the package's CRAN webpage (https://cran.r-project.org/web/packages/nosoi/index.html) and the standalone webpage and tutorials (https://slequime.github.io/nosoi/).

As a generative simulation, 'nosoi' does not rely on external data. All data derived from the paper and the literature are provided directly in the script as parameters for the different functions governing 'nosoi' simulations.

Expected outcome: The script will write to the disk RData files that contain the output of the 100 replicate simulations for each condition as a list of nosoiSim objects. Refer to nosoi's website (https://slequime.github.io/nosoi/articles/output.html) for a detailed description of how these data are organized and can be analyzed. An advanced tutorial similar to this study is available at: https://slequime.github.io/nosoi/articles/examples/vector-competence.html

Run time may vary considerably depending on the number of available computing cores, ranging from a few hours to several days.

# Instruction of use -----------------------------

Once R and the package 'nosoi' are installed, the provided script can be directed executed.
