# Supplementary material for: Recent African strains of Zika virus display higher transmissibility and fetal pathogenicity than Asian strains
Source: Nat Commun. 2021 Feb 10;12:916. doi: 10.1038/s41467-021-21199-z (PMC7876148; doi:10.1038/s41467-021-21199-z)
Supplement: Supplementary file 6 — Source Data [file 41467_2021_21199_MOESM6_ESM.xlsx]

## Sheet: Fig. 2a
Virus	Day	Infection
F_Polynesia_2013	7	1
F_Polynesia_2013	7	1
F_Polynesia_2013	7	1
F_Polynesia_2013	7	1
F_Polynesia_2013	7	1
F_Polynesia_2013	7	1
F_Polynesia_2013	7	1
F_Polynesia_2013	7	1
F_Polynesia_2013	7	1
F_Polynesia_2013	7	1
F_Polynesia_2013	7	1
F_Polynesia_2013	7	1
F_Polynesia_2013	7	1
F_Polynesia_2013	7	1
F_Polynesia_2013	7	1
F_Polynesia_2013	7	1
F_Polynesia_2013	7	1
F_Polynesia_2013	7	1
F_Polynesia_2013	7	1
F_Polynesia_2013	7	1
F_Polynesia_2013	7	1
F_Polynesia_2013	7	1
F_Polynesia_2013	7	1
F_Polynesia_2013	7	1
F_Polynesia_2013	7	1
F_Polynesia_2013	7	0
F_Polynesia_2013	7	0
F_Polynesia_2013	7	0
Philippines_2012	7	1
Philippines_2012	7	1
Philippines_2012	7	1
Philippines_2012	7	1
Philippines_2012	7	1
Philippines_2012	7	1
Philippines_2012	7	1
Philippines_2012	7	1
Philippines_2012	7	1
Philippines_2012	7	1
Philippines_2012	7	1
Philippines_2012	7	1
Philippines_2012	7	1
Philippines_2012	7	1
Philippines_2012	7	1
Philippines_2012	7	1
Philippines_2012	7	1
Philippines_2012	7	1
Philippines_2012	7	1
Philippines_2012	7	1
Philippines_2012	7	1
Philippines_2012	7	1
Philippines_2012	7	1
Philippines_2012	7	0
Philippines_2012	7	0
Philippines_2012	7	0
Philippines_2012	7	0
Philippines_2012	7	0
Thailand_2014	7	1
Thailand_2014	7	1
Thailand_2014	7	1
Thailand_2014	7	1
Thailand_2014	7	1
Thailand_2014	7	1
Thailand_2014	7	1
Thailand_2014	7	1
Thailand_2014	7	1
Thailand_2014	7	1
Thailand_2014	7	1
Thailand_2014	7	1
Thailand_2014	7	1
Thailand_2014	7	1
Thailand_2014	7	1
Thailand_2014	7	1
Thailand_2014	7	1
Thailand_2014	7	1
Thailand_2014	7	1
Thailand_2014	7	1
Thailand_2014	7	1
Thailand_2014	7	1
Thailand_2014	7	1
Thailand_2014	7	1
Thailand_2014	7	1
Thailand_2014	7	0
Puerto_Rico_2015	7	1
Puerto_Rico_2015	7	1
Puerto_Rico_2015	7	1
Puerto_Rico_2015	7	1
Puerto_Rico_2015	7	1
Puerto_Rico_2015	7	1
Puerto_Rico_2015	7	1
Puerto_Rico_2015	7	1
Puerto_Rico_2015	7	1
Puerto_Rico_2015	7	1
Puerto_Rico_2015	7	1
Puerto_Rico_2015	7	1
Puerto_Rico_2015	7	1
Puerto_Rico_2015	7	1
Puerto_Rico_2015	7	1
Puerto_Rico_2015	7	1
Puerto_Rico_2015	7	1
Puerto_Rico_2015	7	1
Puerto_Rico_2015	7	1
Puerto_Rico_2015	7	1
Puerto_Rico_2015	7	1
Puerto_Rico_2015	7	1
Puerto_Rico_2015	7	1
Puerto_Rico_2015	7	1
Puerto_Rico_2015	7	1
Puerto_Rico_2015	7	1
Cambodia_2010	7	1
Cambodia_2010	7	1
Cambodia_2010	7	1
Cambodia_2010	7	1
Cambodia_2010	7	1
Cambodia_2010	7	1
Cambodia_2010	7	1
Cambodia_2010	7	1
Cambodia_2010	7	1
Cambodia_2010	7	1
Cambodia_2010	7	1
Cambodia_2010	7	1
Cambodia_2010	7	1
Cambodia_2010	7	1
Cambodia_2010	7	1
Cambodia_2010	7	1
Cambodia_2010	7	1
Cambodia_2010	7	1
Cambodia_2010	7	1
Cambodia_2010	7	1
Cambodia_2010	7	1
Cambodia_2010	7	1
Senegal_2015	7	1
Senegal_2015	7	1
Senegal_2015	7	1
Senegal_2015	7	1
Senegal_2015	7	1
Senegal_2015	7	1
Senegal_2015	7	1
Senegal_2015	7	1
Senegal_2015	7	1
Senegal_2015	7	1
Senegal_2015	7	1
Senegal_2015	7	1
Senegal_2015	7	1
Senegal_2015	7	1
Senegal_2015	7	1
Senegal_2015	7	1
Senegal_2015	7	1
Senegal_2015	7	1
F_Polynesia_2013	10	1
F_Polynesia_2013	10	1
F_Polynesia_2013	10	1
F_Polynesia_2013	10	1
F_Polynesia_2013	10	1
F_Polynesia_2013	10	1
F_Polynesia_2013	10	1
F_Polynesia_2013	10	1
F_Polynesia_2013	10	1
F_Polynesia_2013	10	1
F_Polynesia_2013	10	1
F_Polynesia_2013	10	1
F_Polynesia_2013	10	1
F_Polynesia_2013	10	1
F_Polynesia_2013	10	1
F_Polynesia_2013	10	1
F_Polynesia_2013	10	1
F_Polynesia_2013	10	1
F_Polynesia_2013	10	1
F_Polynesia_2013	10	1
F_Polynesia_2013	10	1
F_Polynesia_2013	10	1
F_Polynesia_2013	10	1
F_Polynesia_2013	10	1
F_Polynesia_2013	10	1
F_Polynesia_2013	10	1
F_Polynesia_2013	10	1
F_Polynesia_2013	10	0
F_Polynesia_2013	10	0
F_Polynesia_2013	10	0
Philippines_2012	10	1
Philippines_2012	10	1
Philippines_2012	10	1
Philippines_2012	10	1
Philippines_2012	10	1
Philippines_2012	10	1
Philippines_2012	10	1
Philippines_2012	10	1
Philippines_2012	10	1
Philippines_2012	10	1
Philippines_2012	10	1
Philippines_2012	10	1
Philippines_2012	10	1
Philippines_2012	10	1
Philippines_2012	10	1
Philippines_2012	10	1
Philippines_2012	10	1
Philippines_2012	10	1
Philippines_2012	10	1
Philippines_2012	10	1
Philippines_2012	10	1
Philippines_2012	10	1
Philippines_2012	10	1
Philippines_2012	10	1
Philippines_2012	10	1
Philippines_2012	10	1
Philippines_2012	10	1
Philippines_2012	10	0
Philippines_2012	10	0
Philippines_2012	10	0
Thailand_2014	10	1
Thailand_2014	10	1
Thailand_2014	10	1
Thailand_2014	10	1
Thailand_2014	10	1
Thailand_2014	10	1
Thailand_2014	10	1
Thailand_2014	10	1
Thailand_2014	10	1
Thailand_2014	10	1
Thailand_2014	10	1
Thailand_2014	10	1
Thailand_2014	10	1
Thailand_2014	10	1
Thailand_2014	10	1
Thailand_2014	10	1
Thailand_2014	10	1
Thailand_2014	10	1
Thailand_2014	10	1
Thailand_2014	10	1
Thailand_2014	10	1
Thailand_2014	10	1
Thailand_2014	10	1
Puerto_Rico_2015	10	1
Puerto_Rico_2015	10	1
Puerto_Rico_2015	10	1
Puerto_Rico_2015	10	1
Puerto_Rico_2015	10	1
Puerto_Rico_2015	10	1
Puerto_Rico_2015	10	1
Puerto_Rico_2015	10	1
Puerto_Rico_2015	10	1
Puerto_Rico_2015	10	1
Puerto_Rico_2015	10	1
Puerto_Rico_2015	10	1
Puerto_Rico_2015	10	1
Puerto_Rico_2015	10	1
Puerto_Rico_2015	10	1
Puerto_Rico_2015	10	1
Puerto_Rico_2015	10	1
Puerto_Rico_2015	10	1
Puerto_Rico_2015	10	1
Puerto_Rico_2015	10	1
Puerto_Rico_2015	10	1
Puerto_Rico_2015	10	1
Puerto_Rico_2015	10	1
Puerto_Rico_2015	10	1
Puerto_Rico_2015	10	1
Puerto_Rico_2015	10	0
Puerto_Rico_2015	10	0
Puerto_Rico_2015	10	0
Cambodia_2010	10	1
Cambodia_2010	10	1
Cambodia_2010	10	1
Cambodia_2010	10	1
Cambodia_2010	10	1
Cambodia_2010	10	1
Cambodia_2010	10	1
Cambodia_2010	10	1
Cambodia_2010	10	1
Cambodia_2010	10	1
Cambodia_2010	10	1
Cambodia_2010	10	1
Cambodia_2010	10	1
Cambodia_2010	10	1
Cambodia_2010	10	1
Cambodia_2010	10	1
Cambodia_2010	10	1
Cambodia_2010	10	1
Cambodia_2010	10	1
Cambodia_2010	10	1
Cambodia_2010	10	1
Cambodia_2010	10	0
Cambodia_2010	10	0
Senegal_2015	10	1
Senegal_2015	10	1
Senegal_2015	10	1
Senegal_2015	10	1
Senegal_2015	10	1
Senegal_2015	10	1
Senegal_2015	10	1
Senegal_2015	10	1
Senegal_2015	10	1
Senegal_2015	10	1
Senegal_2015	10	1
Senegal_2015	10	1
Senegal_2015	10	1
Senegal_2015	10	1
Senegal_2015	10	1
Senegal_2015	10	1
Senegal_2015	10	1
Senegal_2015	10	1
Senegal_2015	10	1
Senegal_2015	10	1
Senegal_2015	10	1
Senegal_2015	10	1
Senegal_2015	10	1
Senegal_2015	10	1
Senegal_2015	10	1
Senegal_2015	10	1
Senegal_2015	10	1
Senegal_2015	10	1
F_Polynesia_2013	14	1
F_Polynesia_2013	14	1
F_Polynesia_2013	14	1
F_Polynesia_2013	14	1
F_Polynesia_2013	14	1
F_Polynesia_2013	14	1
F_Polynesia_2013	14	1
F_Polynesia_2013	14	1
F_Polynesia_2013	14	1
F_Polynesia_2013	14	1
F_Polynesia_2013	14	1
F_Polynesia_2013	14	1
F_Polynesia_2013	14	1
F_Polynesia_2013	14	1
F_Polynesia_2013	14	1
F_Polynesia_2013	14	1
F_Polynesia_2013	14	1
F_Polynesia_2013	14	1
F_Polynesia_2013	14	1
F_Polynesia_2013	14	1
F_Polynesia_2013	14	1
F_Polynesia_2013	14	1
F_Polynesia_2013	14	1
F_Polynesia_2013	14	1
F_Polynesia_2013	14	1
F_Polynesia_2013	14	1
F_Polynesia_2013	14	1
F_Polynesia_2013	14	1
F_Polynesia_2013	14	0
F_Polynesia_2013	14	0
Philippines_2012	14	1
Philippines_2012	14	1
Philippines_2012	14	1
Philippines_2012	14	1
Philippines_2012	14	1
Philippines_2012	14	1
Philippines_2012	14	1
Philippines_2012	14	1
Philippines_2012	14	1
Philippines_2012	14	1
Philippines_2012	14	1
Philippines_2012	14	1
Philippines_2012	14	1
Philippines_2012	14	1
Philippines_2012	14	1
Philippines_2012	14	1
Philippines_2012	14	1
Philippines_2012	14	1
Philippines_2012	14	1
Philippines_2012	14	1
Philippines_2012	14	1
Philippines_2012	14	1
Philippines_2012	14	1
Philippines_2012	14	1
Philippines_2012	14	1
Philippines_2012	14	1
Philippines_2012	14	1
Philippines_2012	14	0
Philippines_2012	14	0
Thailand_2014	14	1
Thailand_2014	14	1
Thailand_2014	14	1
Thailand_2014	14	1
Thailand_2014	14	1
Thailand_2014	14	1
Thailand_2014	14	1
Thailand_2014	14	1
Thailand_2014	14	1
Thailand_2014	14	1
Thailand_2014	14	1
Thailand_2014	14	1
Thailand_2014	14	1
Thailand_2014	14	1
Thailand_2014	14	1
Thailand_2014	14	1
Thailand_2014	14	1
Thailand_2014	14	1
Thailand_2014	14	1
Thailand_2014	14	1
Thailand_2014	14	1
Thailand_2014	14	1
Thailand_2014	14	1
Thailand_2014	14	0
Puerto_Rico_2015	14	1
Puerto_Rico_2015	14	1
Puerto_Rico_2015	14	1
Puerto_Rico_2015	14	1
Puerto_Rico_2015	14	1
Puerto_Rico_2015	14	1
Puerto_Rico_2015	14	1
Puerto_Rico_2015	14	1
Puerto_Rico_2015	14	1
Puerto_Rico_2015	14	1
Puerto_Rico_2015	14	1
Puerto_Rico_2015	14	1
Puerto_Rico_2015	14	1
Puerto_Rico_2015	14	1
Puerto_Rico_2015	14	1
Puerto_Rico_2015	14	1
Puerto_Rico_2015	14	1
Puerto_Rico_2015	14	1
Puerto_Rico_2015	14	1
Puerto_Rico_2015	14	1
Puerto_Rico_2015	14	1
Puerto_Rico_2015	14	1
Puerto_Rico_2015	14	1
Puerto_Rico_2015	14	0
Puerto_Rico_2015	14	0
Puerto_Rico_2015	14	0
Cambodia_2010	14	1
Cambodia_2010	14	1
Cambodia_2010	14	1
Cambodia_2010	14	1
Cambodia_2010	14	1
Cambodia_2010	14	1
Cambodia_2010	14	1
Cambodia_2010	14	1
Cambodia_2010	14	1
Cambodia_2010	14	1
Cambodia_2010	14	1
Cambodia_2010	14	1
Cambodia_2010	14	1
Cambodia_2010	14	1
Cambodia_2010	14	1
Cambodia_2010	14	1
Cambodia_2010	14	1
Cambodia_2010	14	1
Cambodia_2010	14	1
Cambodia_2010	14	1
Cambodia_2010	14	1
Cambodia_2010	14	1
Cambodia_2010	14	1
Cambodia_2010	14	1
Cambodia_2010	14	1
Cambodia_2010	14	0
Cambodia_2010	14	0
Senegal_2015	14	1
Senegal_2015	14	1
Senegal_2015	14	1
Senegal_2015	14	1
Senegal_2015	14	1
Senegal_2015	14	1
Senegal_2015	14	1
Senegal_2015	14	1
Senegal_2015	14	1
Senegal_2015	14	1
Senegal_2015	14	1
Senegal_2015	14	1
Senegal_2015	14	1
Senegal_2015	14	1
Senegal_2015	14	1
Senegal_2015	14	1
Senegal_2015	14	1
Senegal_2015	14	1
Senegal_2015	14	1
Senegal_2015	14	1
Senegal_2015	14	1
Senegal_2015	14	1
Senegal_2015	14	1
Senegal_2015	14	1
Senegal_2015	14	1
Senegal_2015	14	1
Senegal_2015	14	1
Senegal_2015	14	1
Senegal_2015	14	1
Senegal_2015	14	1
F_Polynesia_2013	17	1
F_Polynesia_2013	17	1
F_Polynesia_2013	17	1
F_Polynesia_2013	17	1
F_Polynesia_2013	17	1
F_Polynesia_2013	17	1
F_Polynesia_2013	17	1
F_Polynesia_2013	17	1
F_Polynesia_2013	17	1
F_Polynesia_2013	17	1
F_Polynesia_2013	17	1
F_Polynesia_2013	17	1
F_Polynesia_2013	17	1
F_Polynesia_2013	17	1
F_Polynesia_2013	17	1
F_Polynesia_2013	17	1
F_Polynesia_2013	17	1
F_Polynesia_2013	17	1
F_Polynesia_2013	17	1
F_Polynesia_2013	17	1
F_Polynesia_2013	17	1
F_Polynesia_2013	17	1
F_Polynesia_2013	17	1
F_Polynesia_2013	17	1
F_Polynesia_2013	17	1
F_Polynesia_2013	17	1
F_Polynesia_2013	17	1
F_Polynesia_2013	17	0
F_Polynesia_2013	17	0
F_Polynesia_2013	17	0
Philippines_2012	17	1
Philippines_2012	17	1
Philippines_2012	17	1
Philippines_2012	17	1
Philippines_2012	17	1
Philippines_2012	17	1
Philippines_2012	17	1
Philippines_2012	17	1
Philippines_2012	17	1
Philippines_2012	17	1
Philippines_2012	17	1
Philippines_2012	17	1
Philippines_2012	17	1
Philippines_2012	17	1
Philippines_2012	17	1
Philippines_2012	17	1
Philippines_2012	17	1
Philippines_2012	17	1
Philippines_2012	17	1
Philippines_2012	17	1
Philippines_2012	17	1
Philippines_2012	17	1
Philippines_2012	17	1
Philippines_2012	17	1
Philippines_2012	17	1
Philippines_2012	17	1
Philippines_2012	17	1
Philippines_2012	17	1
Philippines_2012	17	1
Philippines_2012	17	0
Thailand_2014	17	1
Thailand_2014	17	1
Thailand_2014	17	1
Thailand_2014	17	1
Thailand_2014	17	1
Thailand_2014	17	1
Thailand_2014	17	1
Thailand_2014	17	1
Thailand_2014	17	1
Thailand_2014	17	1
Thailand_2014	17	1
Thailand_2014	17	1
Thailand_2014	17	1
Thailand_2014	17	1
Thailand_2014	17	1
Thailand_2014	17	1
Thailand_2014	17	1
Thailand_2014	17	1
Thailand_2014	17	1
Thailand_2014	17	1
Thailand_2014	17	1
Thailand_2014	17	1
Thailand_2014	17	1
Thailand_2014	17	1
Thailand_2014	17	1
Thailand_2014	17	0
Puerto_Rico_2015	17	1
Puerto_Rico_2015	17	1
Puerto_Rico_2015	17	1
Puerto_Rico_2015	17	1
Puerto_Rico_2015	17	1
Puerto_Rico_2015	17	1
Puerto_Rico_2015	17	1
Puerto_Rico_2015	17	1
Puerto_Rico_2015	17	1
Puerto_Rico_2015	17	1
Puerto_Rico_2015	17	1
Puerto_Rico_2015	17	1
Puerto_Rico_2015	17	1
Puerto_Rico_2015	17	1
Puerto_Rico_2015	17	1
Puerto_Rico_2015	17	1
Puerto_Rico_2015	17	1
Puerto_Rico_2015	17	1
Puerto_Rico_2015	17	1
Puerto_Rico_2015	17	1
Puerto_Rico_2015	17	1
Puerto_Rico_2015	17	1
Puerto_Rico_2015	17	1
Puerto_Rico_2015	17	1
Puerto_Rico_2015	17	1
Puerto_Rico_2015	17	0
Puerto_Rico_2015	17	0
Puerto_Rico_2015	17	0
Puerto_Rico_2015	17	0
Cambodia_2010	17	1
Cambodia_2010	17	1
Cambodia_2010	17	1
Cambodia_2010	17	1
Cambodia_2010	17	1
Cambodia_2010	17	1
Cambodia_2010	17	1
Cambodia_2010	17	1
Cambodia_2010	17	1
Cambodia_2010	17	1
Cambodia_2010	17	1
Cambodia_2010	17	1
Cambodia_2010	17	1
Cambodia_2010	17	1
Cambodia_2010	17	1
Cambodia_2010	17	1
Cambodia_2010	17	1
Cambodia_2010	17	1
Cambodia_2010	17	1
Cambodia_2010	17	1
Cambodia_2010	17	1
Cambodia_2010	17	1
Cambodia_2010	17	1
Cambodia_2010	17	1
Cambodia_2010	17	1
Cambodia_2010	17	1
Cambodia_2010	17	1
Cambodia_2010	17	1
Senegal_2015	17	1
Senegal_2015	17	1
Senegal_2015	17	1
Senegal_2015	17	1
Senegal_2015	17	1
Senegal_2015	17	1
Senegal_2015	17	1
Senegal_2015	17	1
Senegal_2015	17	1
Senegal_2015	17	1
Senegal_2015	17	1
Senegal_2015	17	1
Senegal_2015	17	1
Senegal_2015	17	1
Senegal_2015	17	1
Senegal_2015	17	1
Senegal_2015	17	1
Senegal_2015	17	1
Senegal_2015	17	1
Senegal_2015	17	1
Senegal_2015	17	1
Senegal_2015	17	1
Senegal_2015	17	1
Senegal_2015	17	1
Senegal_2015	17	1
Senegal_2015	17	1
Senegal_2015	17	1
Senegal_2015	17	1
Senegal_2015	17	1

## Sheet: Fig. 2b
Virus	Day	Transmission
F_Polynesia_2013	7	0
F_Polynesia_2013	7	0
F_Polynesia_2013	7	0
F_Polynesia_2013	7	0
F_Polynesia_2013	7	0
F_Polynesia_2013	7	0
F_Polynesia_2013	7	0
F_Polynesia_2013	7	0
F_Polynesia_2013	7	0
F_Polynesia_2013	7	0
F_Polynesia_2013	7	0
F_Polynesia_2013	7	0
F_Polynesia_2013	7	0
F_Polynesia_2013	7	0
F_Polynesia_2013	7	0
F_Polynesia_2013	7	0
F_Polynesia_2013	7	0
F_Polynesia_2013	7	0
F_Polynesia_2013	7	0
F_Polynesia_2013	7	0
F_Polynesia_2013	7	0
F_Polynesia_2013	7	0
F_Polynesia_2013	7	0
F_Polynesia_2013	7	0
F_Polynesia_2013	7	0
F_Polynesia_2013	7	0
F_Polynesia_2013	7	0
F_Polynesia_2013	7	0
Philippines_2012	7	0
Philippines_2012	7	0
Philippines_2012	7	0
Philippines_2012	7	0
Philippines_2012	7	0
Philippines_2012	7	0
Philippines_2012	7	0
Philippines_2012	7	0
Philippines_2012	7	0
Philippines_2012	7	0
Philippines_2012	7	0
Philippines_2012	7	0
Philippines_2012	7	0
Philippines_2012	7	0
Philippines_2012	7	0
Philippines_2012	7	0
Philippines_2012	7	0
Philippines_2012	7	0
Philippines_2012	7	0
Philippines_2012	7	0
Philippines_2012	7	0
Philippines_2012	7	0
Philippines_2012	7	0
Philippines_2012	7	0
Philippines_2012	7	0
Philippines_2012	7	0
Philippines_2012	7	0
Philippines_2012	7	0
Thailand_2014	7	0
Thailand_2014	7	0
Thailand_2014	7	0
Thailand_2014	7	0
Thailand_2014	7	0
Thailand_2014	7	0
Thailand_2014	7	0
Thailand_2014	7	0
Thailand_2014	7	0
Thailand_2014	7	0
Thailand_2014	7	0
Thailand_2014	7	0
Thailand_2014	7	0
Thailand_2014	7	0
Thailand_2014	7	0
Thailand_2014	7	0
Thailand_2014	7	0
Thailand_2014	7	0
Thailand_2014	7	0
Thailand_2014	7	0
Thailand_2014	7	0
Thailand_2014	7	0
Thailand_2014	7	0
Thailand_2014	7	0
Thailand_2014	7	0
Thailand_2014	7	0
Puerto_Rico_2015	7	0
Puerto_Rico_2015	7	0
Puerto_Rico_2015	7	0
Puerto_Rico_2015	7	0
Puerto_Rico_2015	7	0
Puerto_Rico_2015	7	0
Puerto_Rico_2015	7	0
Puerto_Rico_2015	7	0
Puerto_Rico_2015	7	0
Puerto_Rico_2015	7	0
Puerto_Rico_2015	7	0
Puerto_Rico_2015	7	0
Puerto_Rico_2015	7	0
Puerto_Rico_2015	7	0
Puerto_Rico_2015	7	0
Puerto_Rico_2015	7	0
Puerto_Rico_2015	7	0
Puerto_Rico_2015	7	0
Puerto_Rico_2015	7	0
Puerto_Rico_2015	7	0
Puerto_Rico_2015	7	0
Puerto_Rico_2015	7	0
Puerto_Rico_2015	7	0
Puerto_Rico_2015	7	0
Puerto_Rico_2015	7	0
Puerto_Rico_2015	7	0
Cambodia_2010	7	0
Cambodia_2010	7	0
Cambodia_2010	7	0
Cambodia_2010	7	0
Cambodia_2010	7	0
Cambodia_2010	7	0
Cambodia_2010	7	0
Cambodia_2010	7	0
Cambodia_2010	7	0
Cambodia_2010	7	0
Cambodia_2010	7	0
Cambodia_2010	7	0
Cambodia_2010	7	0
Cambodia_2010	7	0
Cambodia_2010	7	0
Cambodia_2010	7	0
Cambodia_2010	7	0
Cambodia_2010	7	0
Cambodia_2010	7	0
Cambodia_2010	7	0
Cambodia_2010	7	0
Cambodia_2010	7	0
Senegal_2015	7	1
Senegal_2015	7	1
Senegal_2015	7	1
Senegal_2015	7	0
Senegal_2015	7	0
Senegal_2015	7	0
Senegal_2015	7	0
Senegal_2015	7	0
Senegal_2015	7	0
Senegal_2015	7	0
Senegal_2015	7	0
Senegal_2015	7	0
Senegal_2015	7	0
Senegal_2015	7	0
Senegal_2015	7	0
Senegal_2015	7	0
Senegal_2015	7	0
Senegal_2015	7	0
F_Polynesia_2013	10	0
F_Polynesia_2013	10	0
F_Polynesia_2013	10	0
F_Polynesia_2013	10	0
F_Polynesia_2013	10	0
F_Polynesia_2013	10	0
F_Polynesia_2013	10	0
F_Polynesia_2013	10	0
F_Polynesia_2013	10	0
F_Polynesia_2013	10	0
F_Polynesia_2013	10	0
F_Polynesia_2013	10	0
F_Polynesia_2013	10	0
F_Polynesia_2013	10	0
F_Polynesia_2013	10	0
F_Polynesia_2013	10	0
F_Polynesia_2013	10	0
F_Polynesia_2013	10	0
F_Polynesia_2013	10	0
F_Polynesia_2013	10	0
F_Polynesia_2013	10	0
F_Polynesia_2013	10	0
F_Polynesia_2013	10	0
F_Polynesia_2013	10	0
F_Polynesia_2013	10	0
F_Polynesia_2013	10	0
Philippines_2012	10	0
Philippines_2012	10	0
Philippines_2012	10	0
Philippines_2012	10	0
Philippines_2012	10	0
Philippines_2012	10	0
Philippines_2012	10	0
Philippines_2012	10	0
Philippines_2012	10	0
Philippines_2012	10	0
Philippines_2012	10	0
Philippines_2012	10	0
Philippines_2012	10	0
Philippines_2012	10	0
Philippines_2012	10	0
Philippines_2012	10	0
Philippines_2012	10	0
Philippines_2012	10	0
Philippines_2012	10	0
Philippines_2012	10	0
Philippines_2012	10	0
Philippines_2012	10	0
Philippines_2012	10	0
Thailand_2014	10	0
Thailand_2014	10	0
Thailand_2014	10	0
Thailand_2014	10	0
Thailand_2014	10	0
Thailand_2014	10	0
Thailand_2014	10	0
Thailand_2014	10	0
Thailand_2014	10	0
Thailand_2014	10	0
Thailand_2014	10	0
Thailand_2014	10	0
Thailand_2014	10	0
Thailand_2014	10	0
Thailand_2014	10	0
Thailand_2014	10	0
Puerto_Rico_2015	10	0
Puerto_Rico_2015	10	0
Puerto_Rico_2015	10	0
Puerto_Rico_2015	10	0
Puerto_Rico_2015	10	0
Puerto_Rico_2015	10	0
Puerto_Rico_2015	10	0
Puerto_Rico_2015	10	0
Puerto_Rico_2015	10	0
Puerto_Rico_2015	10	0
Puerto_Rico_2015	10	0
Puerto_Rico_2015	10	0
Puerto_Rico_2015	10	0
Puerto_Rico_2015	10	0
Puerto_Rico_2015	10	0
Puerto_Rico_2015	10	0
Puerto_Rico_2015	10	0
Puerto_Rico_2015	10	0
Puerto_Rico_2015	10	0
Puerto_Rico_2015	10	0
Puerto_Rico_2015	10	0
Puerto_Rico_2015	10	0
Puerto_Rico_2015	10	0
Puerto_Rico_2015	10	0
Puerto_Rico_2015	10	0
Cambodia_2010	10	1
Cambodia_2010	10	1
Cambodia_2010	10	0
Cambodia_2010	10	0
Cambodia_2010	10	0
Cambodia_2010	10	0
Cambodia_2010	10	0
Cambodia_2010	10	0
Cambodia_2010	10	0
Cambodia_2010	10	0
Cambodia_2010	10	0
Cambodia_2010	10	0
Cambodia_2010	10	0
Cambodia_2010	10	0
Cambodia_2010	10	0
Cambodia_2010	10	0
Cambodia_2010	10	0
Cambodia_2010	10	0
Cambodia_2010	10	0
Cambodia_2010	10	0
Cambodia_2010	10	0
Cambodia_2010	10	0
Senegal_2015	10	1
Senegal_2015	10	1
Senegal_2015	10	1
Senegal_2015	10	1
Senegal_2015	10	1
Senegal_2015	10	1
Senegal_2015	10	1
Senegal_2015	10	1
Senegal_2015	10	0
Senegal_2015	10	0
Senegal_2015	10	0
Senegal_2015	10	0
Senegal_2015	10	0
Senegal_2015	10	0
Senegal_2015	10	0
Senegal_2015	10	0
Senegal_2015	10	0
Senegal_2015	10	0
Senegal_2015	10	0
Senegal_2015	10	0
Senegal_2015	10	0
Senegal_2015	10	0
Senegal_2015	10	0
Senegal_2015	10	0
F_Polynesia_2013	14	1
F_Polynesia_2013	14	1
F_Polynesia_2013	14	1
F_Polynesia_2013	14	1
F_Polynesia_2013	14	0
F_Polynesia_2013	14	0
F_Polynesia_2013	14	0
F_Polynesia_2013	14	0
F_Polynesia_2013	14	0
F_Polynesia_2013	14	0
F_Polynesia_2013	14	0
F_Polynesia_2013	14	0
F_Polynesia_2013	14	0
F_Polynesia_2013	14	0
F_Polynesia_2013	14	0
F_Polynesia_2013	14	0
F_Polynesia_2013	14	0
F_Polynesia_2013	14	0
F_Polynesia_2013	14	0
F_Polynesia_2013	14	0
F_Polynesia_2013	14	0
F_Polynesia_2013	14	0
F_Polynesia_2013	14	0
F_Polynesia_2013	14	0
F_Polynesia_2013	14	0
F_Polynesia_2013	14	0
F_Polynesia_2013	14	0
F_Polynesia_2013	14	0
F_Polynesia_2013	14	0
Philippines_2012	14	1
Philippines_2012	14	1
Philippines_2012	14	1
Philippines_2012	14	1
Philippines_2012	14	1
Philippines_2012	14	0
Philippines_2012	14	0
Philippines_2012	14	0
Philippines_2012	14	0
Philippines_2012	14	0
Philippines_2012	14	0
Philippines_2012	14	0
Philippines_2012	14	0
Philippines_2012	14	0
Philippines_2012	14	0
Philippines_2012	14	0
Philippines_2012	14	0
Philippines_2012	14	0
Philippines_2012	14	0
Philippines_2012	14	0
Philippines_2012	14	0
Philippines_2012	14	0
Philippines_2012	14	0
Thailand_2014	14	0
Thailand_2014	14	0
Thailand_2014	14	0
Thailand_2014	14	0
Thailand_2014	14	0
Thailand_2014	14	0
Thailand_2014	14	0
Thailand_2014	14	0
Thailand_2014	14	0
Thailand_2014	14	0
Thailand_2014	14	0
Thailand_2014	14	0
Thailand_2014	14	0
Thailand_2014	14	0
Thailand_2014	14	0
Thailand_2014	14	0
Thailand_2014	14	0
Thailand_2014	14	0
Thailand_2014	14	0
Thailand_2014	14	0
Thailand_2014	14	0
Thailand_2014	14	0
Thailand_2014	14	0
Thailand_2014	14	0
Puerto_Rico_2015	14	1
Puerto_Rico_2015	14	0
Puerto_Rico_2015	14	0
Puerto_Rico_2015	14	0
Puerto_Rico_2015	14	0
Puerto_Rico_2015	14	0
Puerto_Rico_2015	14	0
Puerto_Rico_2015	14	0
Puerto_Rico_2015	14	0
Puerto_Rico_2015	14	0
Puerto_Rico_2015	14	0
Puerto_Rico_2015	14	0
Puerto_Rico_2015	14	0
Puerto_Rico_2015	14	0
Puerto_Rico_2015	14	0
Puerto_Rico_2015	14	0
Puerto_Rico_2015	14	0
Puerto_Rico_2015	14	0
Puerto_Rico_2015	14	0
Puerto_Rico_2015	14	0
Puerto_Rico_2015	14	0
Puerto_Rico_2015	14	0
Puerto_Rico_2015	14	0
Puerto_Rico_2015	14	0
Cambodia_2010	14	1
Cambodia_2010	14	1
Cambodia_2010	14	1
Cambodia_2010	14	1
Cambodia_2010	14	0
Cambodia_2010	14	0
Cambodia_2010	14	0
Cambodia_2010	14	0
Cambodia_2010	14	0
Cambodia_2010	14	0
Cambodia_2010	14	0
Cambodia_2010	14	0
Cambodia_2010	14	0
Cambodia_2010	14	0
Cambodia_2010	14	0
Cambodia_2010	14	0
Cambodia_2010	14	0
Cambodia_2010	14	0
Cambodia_2010	14	0
Cambodia_2010	14	0
Cambodia_2010	14	0
Cambodia_2010	14	0
Cambodia_2010	14	0
Cambodia_2010	14	0
Cambodia_2010	14	0
Cambodia_2010	14	0
Cambodia_2010	14	0
Senegal_2015	14	1
Senegal_2015	14	1
Senegal_2015	14	1
Senegal_2015	14	1
Senegal_2015	14	1
Senegal_2015	14	1
Senegal_2015	14	1
Senegal_2015	14	1
Senegal_2015	14	1
Senegal_2015	14	1
Senegal_2015	14	1
Senegal_2015	14	1
Senegal_2015	14	1
Senegal_2015	14	1
Senegal_2015	14	1
Senegal_2015	14	1
Senegal_2015	14	0
Senegal_2015	14	0
Senegal_2015	14	0
Senegal_2015	14	0
Senegal_2015	14	0
Senegal_2015	14	0
Senegal_2015	14	0
Senegal_2015	14	0
Senegal_2015	14	0
Senegal_2015	14	0
Senegal_2015	14	0
Senegal_2015	14	0
Senegal_2015	14	0
Senegal_2015	14	0
F_Polynesia_2013	17	1
F_Polynesia_2013	17	1
F_Polynesia_2013	17	1
F_Polynesia_2013	17	1
F_Polynesia_2013	17	1
F_Polynesia_2013	17	1
F_Polynesia_2013	17	1
F_Polynesia_2013	17	1
F_Polynesia_2013	17	1
F_Polynesia_2013	17	1
F_Polynesia_2013	17	1
F_Polynesia_2013	17	1
F_Polynesia_2013	17	1
F_Polynesia_2013	17	1
F_Polynesia_2013	17	1
F_Polynesia_2013	17	0
F_Polynesia_2013	17	0
F_Polynesia_2013	17	0
F_Polynesia_2013	17	0
F_Polynesia_2013	17	0
F_Polynesia_2013	17	0
F_Polynesia_2013	17	0
F_Polynesia_2013	17	0
F_Polynesia_2013	17	0
F_Polynesia_2013	17	0
F_Polynesia_2013	17	0
F_Polynesia_2013	17	0
F_Polynesia_2013	17	0
F_Polynesia_2013	17	0
F_Polynesia_2013	17	0
Philippines_2012	17	1
Philippines_2012	17	1
Philippines_2012	17	1
Philippines_2012	17	1
Philippines_2012	17	1
Philippines_2012	17	1
Philippines_2012	17	1
Philippines_2012	17	1
Philippines_2012	17	0
Philippines_2012	17	0
Philippines_2012	17	0
Philippines_2012	17	0
Philippines_2012	17	0
Philippines_2012	17	0
Philippines_2012	17	0
Philippines_2012	17	0
Philippines_2012	17	0
Philippines_2012	17	0
Philippines_2012	17	0
Philippines_2012	17	0
Philippines_2012	17	0
Philippines_2012	17	0
Philippines_2012	17	0
Philippines_2012	17	0
Philippines_2012	17	0
Philippines_2012	17	0
Philippines_2012	17	0
Philippines_2012	17	0
Philippines_2012	17	0
Philippines_2012	17	0
Thailand_2014	17	1
Thailand_2014	17	1
Thailand_2014	17	0
Thailand_2014	17	0
Thailand_2014	17	0
Thailand_2014	17	0
Thailand_2014	17	0
Thailand_2014	17	0
Thailand_2014	17	0
Thailand_2014	17	0
Thailand_2014	17	0
Thailand_2014	17	0
Thailand_2014	17	0
Thailand_2014	17	0
Thailand_2014	17	0
Thailand_2014	17	0
Thailand_2014	17	0
Thailand_2014	17	0
Thailand_2014	17	0
Thailand_2014	17	0
Thailand_2014	17	0
Thailand_2014	17	0
Thailand_2014	17	0
Thailand_2014	17	0
Thailand_2014	17	0
Thailand_2014	17	0
Puerto_Rico_2015	17	1
Puerto_Rico_2015	17	1
Puerto_Rico_2015	17	1
Puerto_Rico_2015	17	1
Puerto_Rico_2015	17	0
Puerto_Rico_2015	17	0
Puerto_Rico_2015	17	0
Puerto_Rico_2015	17	0
Puerto_Rico_2015	17	0
Puerto_Rico_2015	17	0
Puerto_Rico_2015	17	0
Puerto_Rico_2015	17	0
Puerto_Rico_2015	17	0
Puerto_Rico_2015	17	0
Puerto_Rico_2015	17	0
Puerto_Rico_2015	17	0
Puerto_Rico_2015	17	0
Puerto_Rico_2015	17	0
Puerto_Rico_2015	17	0
Puerto_Rico_2015	17	0
Puerto_Rico_2015	17	0
Puerto_Rico_2015	17	0
Puerto_Rico_2015	17	0
Puerto_Rico_2015	17	0
Puerto_Rico_2015	17	0
Puerto_Rico_2015	17	0
Puerto_Rico_2015	17	0
Puerto_Rico_2015	17	0
Puerto_Rico_2015	17	0
Cambodia_2010	17	1
Cambodia_2010	17	1
Cambodia_2010	17	1
Cambodia_2010	17	1
Cambodia_2010	17	1
Cambodia_2010	17	1
Cambodia_2010	17	1
Cambodia_2010	17	1
Cambodia_2010	17	1
Cambodia_2010	17	1
Cambodia_2010	17	1
Cambodia_2010	17	1
Cambodia_2010	17	1
Cambodia_2010	17	1
Cambodia_2010	17	0
Cambodia_2010	17	0
Cambodia_2010	17	0
Cambodia_2010	17	0
Cambodia_2010	17	0
Cambodia_2010	17	0
Cambodia_2010	17	0
Cambodia_2010	17	0
Cambodia_2010	17	0
Cambodia_2010	17	0
Cambodia_2010	17	0
Cambodia_2010	17	0
Cambodia_2010	17	0
Cambodia_2010	17	0
Senegal_2015	17	1
Senegal_2015	17	1
Senegal_2015	17	1
Senegal_2015	17	1
Senegal_2015	17	1
Senegal_2015	17	1
Senegal_2015	17	1
Senegal_2015	17	1
Senegal_2015	17	1
Senegal_2015	17	1
Senegal_2015	17	1
Senegal_2015	17	1
Senegal_2015	17	1
Senegal_2015	17	1
Senegal_2015	17	1
Senegal_2015	17	1
Senegal_2015	17	1
Senegal_2015	17	1
Senegal_2015	17	1
Senegal_2015	17	1
Senegal_2015	17	1
Senegal_2015	17	1
Senegal_2015	17	1
Senegal_2015	17	1
Senegal_2015	17	0
Senegal_2015	17	0
Senegal_2015	17	0
Senegal_2015	17	0
Senegal_2015	17	0

## Sheet: Fig. 2c
Virus	Day	Infection
F_Polynesia_2013	7	1
F_Polynesia_2013	7	0
F_Polynesia_2013	7	1
F_Polynesia_2013	7	0
F_Polynesia_2013	7	0
F_Polynesia_2013	7	0
F_Polynesia_2013	7	0
F_Polynesia_2013	7	0
F_Polynesia_2013	7	0
F_Polynesia_2013	7	0
F_Polynesia_2013	7	1
F_Polynesia_2013	7	1
F_Polynesia_2013	7	0
F_Polynesia_2013	7	1
F_Polynesia_2013	7	0
F_Polynesia_2013	7	0
F_Polynesia_2013	7	0
F_Polynesia_2013	7	1
F_Polynesia_2013	7	0
F_Polynesia_2013	7	0
F_Polynesia_2013	7	0
F_Polynesia_2013	7	0
F_Polynesia_2013	7	1
F_Polynesia_2013	7	0
F_Polynesia_2013	7	0
F_Polynesia_2013	7	0
F_Polynesia_2013	7	0
F_Polynesia_2013	7	0
F_Polynesia_2013	7	0
Senegal_2015	7	1
Senegal_2015	7	1
Senegal_2015	7	0
Senegal_2015	7	1
Senegal_2015	7	1
Senegal_2015	7	0
Senegal_2015	7	0
Senegal_2015	7	1
Senegal_2015	7	1
Senegal_2015	7	1
Senegal_2015	7	1
Senegal_2015	7	1
Senegal_2015	7	1
Senegal_2015	7	1
Senegal_2015	7	1
Senegal_2015	7	1
Senegal_2015	7	1
Senegal_2015	7	1
Senegal_2015	7	1
Senegal_2015	7	1
Senegal_2015	7	1
Senegal_2015	7	1
Senegal_2015	7	1
Senegal_2015	7	1
Senegal_2015	7	1
Senegal_2015	7	1
Senegal_2015	7	1
Senegal_2015	7	1
Senegal_2015	7	1
Senegal_2015	7	1
Senegal_2011	7	1
Senegal_2011	7	0
Senegal_2011	7	1
Senegal_2011	7	1
Senegal_2011	7	1
Senegal_2011	7	0
Senegal_2011	7	1
Senegal_2011	7	1
Senegal_2011	7	1
Senegal_2011	7	0
Senegal_2011	7	0
Senegal_2011	7	0
Senegal_2011	7	0
Senegal_2011	7	1
Senegal_2011	7	1
Senegal_2011	7	1
Senegal_2011	7	0
Senegal_2011	7	1
Senegal_2011	7	0
Senegal_2011	7	0
Senegal_2011	7	1
Senegal_2011	7	1
Senegal_2011	7	1
Senegal_2011	7	1
Senegal_2011	7	1
Senegal_2011	7	1
Senegal_2011	7	1
Senegal_2011	7	0
Senegal_2011	7	1
Senegal_2011	7	1
F_Polynesia_2013	10	0
F_Polynesia_2013	10	0
F_Polynesia_2013	10	0
F_Polynesia_2013	10	0
F_Polynesia_2013	10	0
F_Polynesia_2013	10	1
F_Polynesia_2013	10	1
F_Polynesia_2013	10	1
F_Polynesia_2013	10	0
F_Polynesia_2013	10	0
F_Polynesia_2013	10	0
F_Polynesia_2013	10	1
F_Polynesia_2013	10	1
F_Polynesia_2013	10	1
F_Polynesia_2013	10	0
F_Polynesia_2013	10	0
F_Polynesia_2013	10	1
F_Polynesia_2013	10	0
F_Polynesia_2013	10	0
F_Polynesia_2013	10	0
F_Polynesia_2013	10	0
F_Polynesia_2013	10	0
F_Polynesia_2013	10	0
F_Polynesia_2013	10	0
F_Polynesia_2013	10	0
F_Polynesia_2013	10	1
F_Polynesia_2013	10	1
F_Polynesia_2013	10	0
F_Polynesia_2013	10	0
F_Polynesia_2013	10	0
Senegal_2015	10	1
Senegal_2015	10	1
Senegal_2015	10	1
Senegal_2015	10	1
Senegal_2015	10	1
Senegal_2015	10	1
Senegal_2015	10	1
Senegal_2015	10	0
Senegal_2015	10	1
Senegal_2015	10	1
Senegal_2015	10	1
Senegal_2015	10	0
Senegal_2015	10	1
Senegal_2015	10	1
Senegal_2015	10	1
Senegal_2015	10	0
Senegal_2015	10	1
Senegal_2015	10	1
Senegal_2015	10	0
Senegal_2015	10	1
Senegal_2015	10	1
Senegal_2015	10	1
Senegal_2015	10	1
Senegal_2015	10	1
Senegal_2015	10	1
Senegal_2015	10	1
Senegal_2015	10	1
Senegal_2015	10	1
Senegal_2015	10	1
Senegal_2015	10	0
Senegal_2011	10	0
Senegal_2011	10	1
Senegal_2011	10	1
Senegal_2011	10	1
Senegal_2011	10	1
Senegal_2011	10	1
Senegal_2011	10	0
Senegal_2011	10	1
Senegal_2011	10	1
Senegal_2011	10	0
Senegal_2011	10	1
Senegal_2011	10	0
Senegal_2011	10	1
Senegal_2011	10	1
Senegal_2011	10	1
Senegal_2011	10	1
Senegal_2011	10	1
Senegal_2011	10	1
Senegal_2011	10	0
Senegal_2011	10	0
Senegal_2011	10	1
Senegal_2011	10	1
Senegal_2011	10	1
Senegal_2011	10	0
Senegal_2011	10	1
Senegal_2011	10	1
Senegal_2011	10	1
Senegal_2011	10	1
Senegal_2011	10	1
Senegal_2011	10	1
F_Polynesia_2013	14	0
F_Polynesia_2013	14	1
F_Polynesia_2013	14	0
F_Polynesia_2013	14	1
F_Polynesia_2013	14	1
F_Polynesia_2013	14	1
F_Polynesia_2013	14	0
F_Polynesia_2013	14	0
F_Polynesia_2013	14	1
F_Polynesia_2013	14	0
F_Polynesia_2013	14	1
F_Polynesia_2013	14	1
F_Polynesia_2013	14	0
F_Polynesia_2013	14	0
F_Polynesia_2013	14	1
F_Polynesia_2013	14	1
F_Polynesia_2013	14	0
F_Polynesia_2013	14	0
F_Polynesia_2013	14	0
F_Polynesia_2013	14	0
F_Polynesia_2013	14	1
F_Polynesia_2013	14	0
F_Polynesia_2013	14	0
F_Polynesia_2013	14	1
F_Polynesia_2013	14	1
F_Polynesia_2013	14	0
F_Polynesia_2013	14	0
F_Polynesia_2013	14	0
F_Polynesia_2013	14	1
F_Polynesia_2013	14	0
Senegal_2015	14	0
Senegal_2015	14	1
Senegal_2015	14	1
Senegal_2015	14	1
Senegal_2015	14	0
Senegal_2015	14	1
Senegal_2015	14	1
Senegal_2015	14	1
Senegal_2015	14	1
Senegal_2015	14	1
Senegal_2015	14	1
Senegal_2015	14	1
Senegal_2015	14	1
Senegal_2015	14	1
Senegal_2015	14	1
Senegal_2015	14	1
Senegal_2015	14	1
Senegal_2015	14	1
Senegal_2015	14	1
Senegal_2015	14	1
Senegal_2015	14	1
Senegal_2015	14	1
Senegal_2015	14	1
Senegal_2015	14	0
Senegal_2015	14	1
Senegal_2015	14	1
Senegal_2015	14	1
Senegal_2015	14	1
Senegal_2015	14	0
Senegal_2015	14	1
Senegal_2011	14	1
Senegal_2011	14	0
Senegal_2011	14	1
Senegal_2011	14	1
Senegal_2011	14	1
Senegal_2011	14	1
Senegal_2011	14	0
Senegal_2011	14	1
Senegal_2011	14	1
Senegal_2011	14	1
Senegal_2011	14	1
Senegal_2011	14	1
Senegal_2011	14	1
Senegal_2011	14	1
Senegal_2011	14	1
Senegal_2011	14	1
Senegal_2011	14	1
Senegal_2011	14	1
Senegal_2011	14	1
Senegal_2011	14	1
Senegal_2011	14	1
Senegal_2011	14	1
Senegal_2011	14	1
Senegal_2011	14	1
Senegal_2011	14	1
Senegal_2011	14	1
Senegal_2011	14	1
Senegal_2011	14	1
Senegal_2011	14	1
Senegal_2011	14	1
F_Polynesia_2013	17	0
F_Polynesia_2013	17	1
F_Polynesia_2013	17	0
F_Polynesia_2013	17	0
F_Polynesia_2013	17	1
F_Polynesia_2013	17	0
F_Polynesia_2013	17	0
F_Polynesia_2013	17	0
F_Polynesia_2013	17	1
F_Polynesia_2013	17	1
F_Polynesia_2013	17	0
F_Polynesia_2013	17	1
F_Polynesia_2013	17	0
F_Polynesia_2013	17	1
F_Polynesia_2013	17	1
F_Polynesia_2013	17	0
F_Polynesia_2013	17	1
F_Polynesia_2013	17	0
F_Polynesia_2013	17	1
F_Polynesia_2013	17	1
F_Polynesia_2013	17	0
F_Polynesia_2013	17	1
F_Polynesia_2013	17	1
F_Polynesia_2013	17	1
F_Polynesia_2013	17	1
F_Polynesia_2013	17	1
F_Polynesia_2013	17	1
F_Polynesia_2013	17	0
F_Polynesia_2013	17	0
F_Polynesia_2013	17	1
F_Polynesia_2013	17	0
F_Polynesia_2013	17	1
F_Polynesia_2013	17	1
F_Polynesia_2013	17	1
F_Polynesia_2013	17	0
F_Polynesia_2013	17	1
F_Polynesia_2013	17	1
Senegal_2015	17	1
Senegal_2015	17	1
Senegal_2015	17	1
Senegal_2015	17	1
Senegal_2015	17	1
Senegal_2015	17	1
Senegal_2015	17	1
Senegal_2015	17	1
Senegal_2015	17	1
Senegal_2015	17	1
Senegal_2015	17	0
Senegal_2015	17	1
Senegal_2015	17	1
Senegal_2015	17	0
Senegal_2015	17	0
Senegal_2015	17	1
Senegal_2015	17	1
Senegal_2015	17	0
Senegal_2015	17	1
Senegal_2015	17	1
Senegal_2015	17	1
Senegal_2015	17	1
Senegal_2015	17	1
Senegal_2015	17	1
Senegal_2015	17	0
Senegal_2015	17	1
Senegal_2015	17	1
Senegal_2015	17	1
Senegal_2015	17	1
Senegal_2011	17	1
Senegal_2011	17	1
Senegal_2011	17	1
Senegal_2011	17	1
Senegal_2011	17	1
Senegal_2011	17	1
Senegal_2011	17	0
Senegal_2011	17	1
Senegal_2011	17	1
Senegal_2011	17	1
Senegal_2011	17	1
Senegal_2011	17	1
Senegal_2011	17	0
Senegal_2011	17	1
Senegal_2011	17	1
Senegal_2011	17	1
Senegal_2011	17	1
Senegal_2011	17	1
Senegal_2011	17	0
Senegal_2011	17	0
Senegal_2011	17	0
Senegal_2011	17	1
Senegal_2011	17	1
Senegal_2011	17	1
Senegal_2011	17	1
Senegal_2011	17	1
Senegal_2011	17	1
Senegal_2011	17	1
Senegal_2011	17	1
Senegal_2011	17	1
Senegal_2011	17	1
Senegal_2011	17	1
Senegal_2011	17	0
Senegal_2011	17	1
Senegal_2011	17	1

## Sheet: Fig. 2d
Virus	Day	Transmission
F_Polynesia_2013	7	0
F_Polynesia_2013	7	0
F_Polynesia_2013	7	0
F_Polynesia_2013	7	0
F_Polynesia_2013	7	0
F_Polynesia_2013	7	0
F_Polynesia_2013	7	0
F_Polynesia_2013	7	0
F_Polynesia_2013	7	0
F_Polynesia_2013	7	0
F_Polynesia_2013	7	0
F_Polynesia_2013	7	0
F_Polynesia_2013	7	0
F_Polynesia_2013	7	0
F_Polynesia_2013	7	0
F_Polynesia_2013	7	0
F_Polynesia_2013	7	0
F_Polynesia_2013	7	0
F_Polynesia_2013	7	0
F_Polynesia_2013	7	0
F_Polynesia_2013	7	0
F_Polynesia_2013	7	0
F_Polynesia_2013	7	0
F_Polynesia_2013	7	0
F_Polynesia_2013	7	0
F_Polynesia_2013	7	0
F_Polynesia_2013	7	0
F_Polynesia_2013	7	0
F_Polynesia_2013	7	0
Senegal_2015	7	0
Senegal_2015	7	0
Senegal_2015	7	0
Senegal_2015	7	0
Senegal_2015	7	0
Senegal_2015	7	0
Senegal_2015	7	0
Senegal_2015	7	0
Senegal_2015	7	0
Senegal_2015	7	0
Senegal_2015	7	0
Senegal_2015	7	0
Senegal_2015	7	0
Senegal_2015	7	0
Senegal_2015	7	0
Senegal_2015	7	0
Senegal_2015	7	0
Senegal_2015	7	0
Senegal_2015	7	0
Senegal_2015	7	0
Senegal_2015	7	0
Senegal_2015	7	0
Senegal_2015	7	0
Senegal_2015	7	0
Senegal_2015	7	0
Senegal_2015	7	0
Senegal_2015	7	0
Senegal_2015	7	0
Senegal_2015	7	0
Senegal_2015	7	0
Senegal_2011	7	0
Senegal_2011	7	0
Senegal_2011	7	0
Senegal_2011	7	0
Senegal_2011	7	0
Senegal_2011	7	0
Senegal_2011	7	0
Senegal_2011	7	0
Senegal_2011	7	0
Senegal_2011	7	0
Senegal_2011	7	0
Senegal_2011	7	0
Senegal_2011	7	0
Senegal_2011	7	1
Senegal_2011	7	0
Senegal_2011	7	0
Senegal_2011	7	0
Senegal_2011	7	0
Senegal_2011	7	0
Senegal_2011	7	0
Senegal_2011	7	0
Senegal_2011	7	0
Senegal_2011	7	0
Senegal_2011	7	0
Senegal_2011	7	0
Senegal_2011	7	0
Senegal_2011	7	1
Senegal_2011	7	0
Senegal_2011	7	0
Senegal_2011	7	0
F_Polynesia_2013	10	0
F_Polynesia_2013	10	0
F_Polynesia_2013	10	0
F_Polynesia_2013	10	0
F_Polynesia_2013	10	0
F_Polynesia_2013	10	0
F_Polynesia_2013	10	0
F_Polynesia_2013	10	0
F_Polynesia_2013	10	0
F_Polynesia_2013	10	0
F_Polynesia_2013	10	0
F_Polynesia_2013	10	0
F_Polynesia_2013	10	0
F_Polynesia_2013	10	0
F_Polynesia_2013	10	0
F_Polynesia_2013	10	0
F_Polynesia_2013	10	0
F_Polynesia_2013	10	0
F_Polynesia_2013	10	0
F_Polynesia_2013	10	0
F_Polynesia_2013	10	0
F_Polynesia_2013	10	0
F_Polynesia_2013	10	0
F_Polynesia_2013	10	0
F_Polynesia_2013	10	0
F_Polynesia_2013	10	0
F_Polynesia_2013	10	0
F_Polynesia_2013	10	0
F_Polynesia_2013	10	0
F_Polynesia_2013	10	0
Senegal_2015	10	0
Senegal_2015	10	0
Senegal_2015	10	0
Senegal_2015	10	0
Senegal_2015	10	0
Senegal_2015	10	0
Senegal_2015	10	0
Senegal_2015	10	0
Senegal_2015	10	1
Senegal_2015	10	0
Senegal_2015	10	0
Senegal_2015	10	0
Senegal_2015	10	0
Senegal_2015	10	0
Senegal_2015	10	1
Senegal_2015	10	0
Senegal_2015	10	1
Senegal_2015	10	0
Senegal_2015	10	0
Senegal_2015	10	0
Senegal_2015	10	0
Senegal_2015	10	0
Senegal_2015	10	0
Senegal_2015	10	0
Senegal_2015	10	1
Senegal_2015	10	0
Senegal_2015	10	0
Senegal_2015	10	0
Senegal_2015	10	0
Senegal_2015	10	0
Senegal_2011	10	0
Senegal_2011	10	1
Senegal_2011	10	0
Senegal_2011	10	0
Senegal_2011	10	0
Senegal_2011	10	1
Senegal_2011	10	0
Senegal_2011	10	1
Senegal_2011	10	1
Senegal_2011	10	0
Senegal_2011	10	0
Senegal_2011	10	0
Senegal_2011	10	1
Senegal_2011	10	1
Senegal_2011	10	0
Senegal_2011	10	1
Senegal_2011	10	1
Senegal_2011	10	0
Senegal_2011	10	0
Senegal_2011	10	0
Senegal_2011	10	0
Senegal_2011	10	0
Senegal_2011	10	0
Senegal_2011	10	0
Senegal_2011	10	1
Senegal_2011	10	0
Senegal_2011	10	0
Senegal_2011	10	0
Senegal_2011	10	0
Senegal_2011	10	1
F_Polynesia_2013	14	0
F_Polynesia_2013	14	0
F_Polynesia_2013	14	0
F_Polynesia_2013	14	0
F_Polynesia_2013	14	0
F_Polynesia_2013	14	0
F_Polynesia_2013	14	0
F_Polynesia_2013	14	0
F_Polynesia_2013	14	0
F_Polynesia_2013	14	0
F_Polynesia_2013	14	0
F_Polynesia_2013	14	0
F_Polynesia_2013	14	0
F_Polynesia_2013	14	0
F_Polynesia_2013	14	0
F_Polynesia_2013	14	0
F_Polynesia_2013	14	0
F_Polynesia_2013	14	0
F_Polynesia_2013	14	0
F_Polynesia_2013	14	0
F_Polynesia_2013	14	0
F_Polynesia_2013	14	0
F_Polynesia_2013	14	0
F_Polynesia_2013	14	0
F_Polynesia_2013	14	0
F_Polynesia_2013	14	0
F_Polynesia_2013	14	0
F_Polynesia_2013	14	0
F_Polynesia_2013	14	0
F_Polynesia_2013	14	0
Senegal_2015	14	0
Senegal_2015	14	0
Senegal_2015	14	1
Senegal_2015	14	0
Senegal_2015	14	0
Senegal_2015	14	1
Senegal_2015	14	0
Senegal_2015	14	1
Senegal_2015	14	0
Senegal_2015	14	0
Senegal_2015	14	1
Senegal_2015	14	0
Senegal_2015	14	0
Senegal_2015	14	0
Senegal_2015	14	1
Senegal_2015	14	1
Senegal_2015	14	1
Senegal_2015	14	0
Senegal_2015	14	1
Senegal_2015	14	0
Senegal_2015	14	1
Senegal_2015	14	1
Senegal_2015	14	1
Senegal_2015	14	0
Senegal_2015	14	0
Senegal_2015	14	0
Senegal_2015	14	0
Senegal_2015	14	0
Senegal_2015	14	0
Senegal_2015	14	1
Senegal_2011	14	0
Senegal_2011	14	0
Senegal_2011	14	1
Senegal_2011	14	1
Senegal_2011	14	0
Senegal_2011	14	1
Senegal_2011	14	1
Senegal_2011	14	1
Senegal_2011	14	0
Senegal_2011	14	1
Senegal_2011	14	1
Senegal_2011	14	1
Senegal_2011	14	0
Senegal_2011	14	0
Senegal_2011	14	1
Senegal_2011	14	1
Senegal_2011	14	1
Senegal_2011	14	0
Senegal_2011	14	0
Senegal_2011	14	1
Senegal_2011	14	1
Senegal_2011	14	1
Senegal_2011	14	1
Senegal_2011	14	1
Senegal_2011	14	1
Senegal_2011	14	1
Senegal_2011	14	0
Senegal_2011	14	0
Senegal_2011	14	1
F_Polynesia_2013	17	0
F_Polynesia_2013	17	0
F_Polynesia_2013	17	0
F_Polynesia_2013	17	0
F_Polynesia_2013	17	0
F_Polynesia_2013	17	0
F_Polynesia_2013	17	0
F_Polynesia_2013	17	0
F_Polynesia_2013	17	0
F_Polynesia_2013	17	0
F_Polynesia_2013	17	0
F_Polynesia_2013	17	0
F_Polynesia_2013	17	0
F_Polynesia_2013	17	0
F_Polynesia_2013	17	0
F_Polynesia_2013	17	0
F_Polynesia_2013	17	0
F_Polynesia_2013	17	0
F_Polynesia_2013	17	0
F_Polynesia_2013	17	0
F_Polynesia_2013	17	0
F_Polynesia_2013	17	0
F_Polynesia_2013	17	0
F_Polynesia_2013	17	0
F_Polynesia_2013	17	0
F_Polynesia_2013	17	0
F_Polynesia_2013	17	0
F_Polynesia_2013	17	0
F_Polynesia_2013	17	0
F_Polynesia_2013	17	0
F_Polynesia_2013	17	0
F_Polynesia_2013	17	0
F_Polynesia_2013	17	0
F_Polynesia_2013	17	0
F_Polynesia_2013	17	0
F_Polynesia_2013	17	0
F_Polynesia_2013	17	0
Senegal_2015	17	0
Senegal_2015	17	1
Senegal_2015	17	0
Senegal_2015	17	1
Senegal_2015	17	1
Senegal_2015	17	1
Senegal_2015	17	0
Senegal_2015	17	0
Senegal_2015	17	1
Senegal_2015	17	1
Senegal_2015	17	1
Senegal_2015	17	1
Senegal_2015	17	0
Senegal_2015	17	0
Senegal_2015	17	0
Senegal_2015	17	1
Senegal_2015	17	1
Senegal_2015	17	1
Senegal_2015	17	0
Senegal_2015	17	1
Senegal_2015	17	0
Senegal_2015	17	1
Senegal_2015	17	1
Senegal_2015	17	0
Senegal_2015	17	0
Senegal_2015	17	0
Senegal_2015	17	0
Senegal_2011	17	1
Senegal_2011	17	1
Senegal_2011	17	1
Senegal_2011	17	1
Senegal_2011	17	1
Senegal_2011	17	1
Senegal_2011	17	0
Senegal_2011	17	0
Senegal_2011	17	0
Senegal_2011	17	1
Senegal_2011	17	1
Senegal_2011	17	1
Senegal_2011	17	1
Senegal_2011	17	0
Senegal_2011	17	1
Senegal_2011	17	0
Senegal_2011	17	1
Senegal_2011	17	0
Senegal_2011	17	1
Senegal_2011	17	1
Senegal_2011	17	1
Senegal_2011	17	1
Senegal_2011	17	1
Senegal_2011	17	0
Senegal_2011	17	1
Senegal_2011	17	0
Senegal_2011	17	1
Senegal_2011	17	1
Senegal_2011	17	0
Senegal_2011	17	1
Senegal_2011	17	0
Senegal_2011	17	1
Senegal_2011	17	1

## Sheet: Fig. 4a
	Weight (g)
Virus	Day 0	Day 1	Day 2	Day 3	Day 4	Day 5	Day 6
Cambodia_2010	26.5	26.9	26.8	27	26.4	28.2	26.7
Cambodia_2010	29.8	29.8	29.8	30.5	29.1	29.9	29.9
Cambodia_2010	27	26.5	26.9	28.1	27.6	27.7	25.9
Cambodia_2010	22.5	22.4	22.8	22.7	22.5	22	19.3
Cambodia_2010	26.7	26.6	27.2	27.4	26.7	27.3	25.4
Cambodia_2010	26.6	27.4	27.6	27.6	26.7	27.9	26.8
Cambodia_2010	27	27.5	26	27.2	25.8	26.8	26.4
Cambodia_2010	25.6	27.7	27.9	27.8	26.6	26.8	24.8
Cambodia_2010	25.5	26.1	25.1	26	25.1	25.6	27.5
Cambodia_2010	29.1	30.4	30.6	31.1	30.9	30.5	27.1
Philippines_2012	29.7	28.4	29.1	29.2	28.5	29.1	28.6
Philippines_2012	25.6	25.7	25.4	25.4	24.5	24.3	22.8
Philippines_2012	27.1	27.7	27.3	26.8	26.2	27.1	26
Philippines_2012	26.8	26.8	27.4	27.3	27.9	27.1	26.5
Philippines_2012	27.1	27.7	28	26.9	27.5	26.4	27
Philippines_2012	24.1	24.2	24.6	24.3	24	23.8	22.2
Philippines_2012	29.8	29.3	28.7	28.1	28.1	27.8	27.2
Philippines_2012	26.4	27.7	28	27.6	27.9	27.7	26.5
F_Polynesia_2013	26.7	26.1	25.9	25.5	25.3	25.4	23.4
F_Polynesia_2013	26.8	26.5	25.8	26.1	26.6	26.5	25
F_Polynesia_2013	31.3	29.3	29.3	30.1	30.9	30	29.6
F_Polynesia_2013	25.3	25.3	25.4	25.9	25.3	25.6	24.3
F_Polynesia_2013	27.2	27	27.4	27.8	27.6	27.6	27
F_Polynesia_2013	27.5	27.8	28	27	27.1	24.1	23.6
F_Polynesia_2013	28.4	29	29.3	29.1	28.8	28.6	28.4
F_Polynesia_2013	27	27.7	27.1	26.9	26.8	26.9	27.3
Thailand_2014	24.4	24.7	24.6	24.7	25	25.2	24.8
Thailand_2014	23.5	24.1	23.8	23.6	23.1	23.5	22.7
Thailand_2014	26.2	26.2	26.2	26	25.8	26	26.3
Thailand_2014	30	29.8	29.8	29.6	29.4	29.1	29.2
Thailand_2014	26.6	27	27.1	27.2	27.4	27.5	28.3
Thailand_2014	26.4	26.8	27.6	26.6	27.1	26.7	27.3
Thailand_2014	27.4	27.3	28.7	28	28.3	27.7	28.5
Thailand_2014	25.1	25.6	26.1	25.7	25.8	25.1	25.2
Thailand_2014	28.1	27.8	28.8	27.8	28.3	28.5	29.3
Thailand_2014	27.6	27.8	28.5	27.7	27.4	27.3	26.6
Puerto_Rico_2015	30.2	29.9	30.9	29.7	29.5	29.5	28.1
Puerto_Rico_2015	23.1	24.1	24	23.9	23.8	23.6	23.4
Puerto_Rico_2015	27.7	27	26.8	27.4	27.2	27.4	27.5
Puerto_Rico_2015	24.9	25.2	25.8	26.1	24.8	25.4	24.7
Puerto_Rico_2015	23.8	24	24.7	24.5	24.1	24	21.3
Puerto_Rico_2015	27.9	29.6	29.6	29	29.1	29.1	28.5
Puerto_Rico_2015	24.1	24.3	25.1	24.8	24.7	24.7	24
Puerto_Rico_2015	25.8	26.8	27	26.5	26.2	26.1	24.9
Puerto_Rico_2015	27.6	27.6	27.4	28.1	27.3	27.4	27.3
Puerto_Rico_2015	28.1	29	29.3	28.3	28.7	27.7	27
Senegal_2011	28.5	28.2	27.2	26.4	26.2	23.4	21.2
Senegal_2011	25.1	25.4	24.6	24.6	23.8	22.4	19.2
Senegal_2011	30.3	30.9	29.7	30.6	28.3	26	22.8
Senegal_2011	27.8	28.3	28.3	27.8	28.1	24.7	21.9
Senegal_2011	28.4	27.6	27.1	27	26.4	23.9	21.4
Senegal_2011	32.1	31.8	32.8	30.9	28.4	27.1	24
Senegal_2011	30.4	30.4	30.3	30.2	28.5	26.6	24.5
Senegal_2011	31.2	31.1	32	31.5	29.9	27.9	24.8
Senegal_2011	33.7	34	34	32.5	32.2	30.4	27.7
Senegal_2011	28.4	28.5	29.3	28.6	27.8	25.8	23.3
Senegal_2015	31.7	31.8	31.8	32.2	30.8	28.8	25.3
Senegal_2015	26.7	26.5	26.8	26.3	24	21.8	20.4
Senegal_2015	29.9	29	28.8	27.5	26.5	25.6	22.6
Senegal_2015	29.9	30.3	31	31.3	29.5	26.9	22.7
Senegal_2015	29.6	29.3	30.1	29.5	26.6	24.1	22.1
Senegal_2015	28.5	28.4	28.6	28.4	26.4	25.1	22.5
Senegal_2015	29.1	29.1	29.6	28.7	29	26.8	23.5
Senegal_2015	30.3	30.6	30.3	30.1	30.1	27.5	24.7
Senegal_2015	30.5	29.5	29.3	29.2	25.9	24.8	23.2
Senegal_2015	25.9	25.7	25.6	25.5	24.6	22.6	20.2

## Sheet: Fig. 4b
Virus	Censor	Day of death
Cambodia_2010	1	9
Cambodia_2010	1	9
Cambodia_2010	1	9
Cambodia_2010	1	9
Cambodia_2010	1	10
Cambodia_2010	1	10
Cambodia_2010	1	10
Cambodia_2010	1	11
Cambodia_2010	1	11
Cambodia_2010	1	12
Philippines_2012	1	10
Philippines_2012	1	10
Philippines_2012	1	10
Philippines_2012	1	10
Philippines_2012	1	10
Philippines_2012	1	11
Philippines_2012	1	11
Philippines_2012	1	12
F_Polynesia_2013	1	9
F_Polynesia_2013	1	9
F_Polynesia_2013	1	10
F_Polynesia_2013	1	10
F_Polynesia_2013	1	11
F_Polynesia_2013	1	11
F_Polynesia_2013	1	11
F_Polynesia_2013	1	14
Thailand_2014	1	12
Thailand_2014	1	14
Thailand_2014	1	14
Thailand_2014	1	14
Thailand_2014	1	14
Thailand_2014	0	16
Thailand_2014	0	16
Thailand_2014	0	16
Thailand_2014	0	16
Thailand_2014	0	16
Puerto_Rico_2015	1	9
Puerto_Rico_2015	1	9
Puerto_Rico_2015	1	10
Puerto_Rico_2015	1	10
Puerto_Rico_2015	1	10
Puerto_Rico_2015	1	10
Puerto_Rico_2015	1	10
Puerto_Rico_2015	1	10
Puerto_Rico_2015	1	11
Puerto_Rico_2015	1	11
Senegal_2011	1	6
Senegal_2011	1	6
Senegal_2011	1	6
Senegal_2011	1	6
Senegal_2011	1	6
Senegal_2011	1	6
Senegal_2011	1	6
Senegal_2011	1	6
Senegal_2011	1	6
Senegal_2011	1	6
Senegal_2015	1	6
Senegal_2015	1	6
Senegal_2015	1	6
Senegal_2015	1	6
Senegal_2015	1	6
Senegal_2015	1	6
Senegal_2015	1	6
Senegal_2015	1	6
Senegal_2015	1	6
Senegal_2015	1	6

## Sheet: Fig. 4c
Virus	Mouse	Day	log(Viremia)
Senegal_2011	1	3	7.69
Senegal_2011	2	3	8.28
Senegal_2011	3	3	7.76
Senegal_2011	4	3	7.78
Senegal_2011	5	3	7.84
Senegal_2011	6	3	8.53
Senegal_2011	7	3	7.39
Senegal_2011	8	3	7.92
Senegal_2015	9	3	7.89
Senegal_2015	10	3	7.84
Senegal_2015	11	3	3.41
Senegal_2015	12	3	7.98
Senegal_2015	13	3	7.97
Senegal_2015	14	3	8.17
Senegal_2015	15	3	7.03
Senegal_2015	16	3	6.72
Thailand_2014	17	3	4.43
Thailand_2014	18	3	5.84
Thailand_2014	19	3	5.94
Thailand_2014	20	3	4.9
Thailand_2014	21	3	4.9
Thailand_2014	22	3	5.4
Thailand_2014	23	3	5.55
Thailand_2014	24	3	6.43
F_Polynesia_2013	25	3	5.09
F_Polynesia_2013	26	3	4.68
F_Polynesia_2013	27	3	4.1
F_Polynesia_2013	28	3	5.77
F_Polynesia_2013	29	3	5.73
F_Polynesia_2013	30	3	5.57
F_Polynesia_2013	31	3	5.66
F_Polynesia_2013	32	3	4.97
Senegal_2011	1	4	8.71
Senegal_2011	2	4	8.72
Senegal_2011	3	4	9.11
Senegal_2011	4	4	8.51
Senegal_2011	5	4	9.41
Senegal_2011	6	4	9.31
Senegal_2011	7	4	8.89
Senegal_2011	8	4	8.89
Senegal_2015	9	4	9.61
Senegal_2015	10	4	8.82
Senegal_2015	11	4	4.58
Senegal_2015	12	4	9.19
Senegal_2015	13	4	9.1
Senegal_2015	14	4	9.53
Senegal_2015	15	4	9.34
Thailand_2014	17	4	6.45
Thailand_2014	18	4	6.56
Thailand_2014	19	4	6.45
Thailand_2014	20	4	5.89
Thailand_2014	21	4	5.84
Thailand_2014	22	4	5.96
Thailand_2014	23	4	6.78
F_Polynesia_2013	25	4	6.94
F_Polynesia_2013	26	4	6.19
F_Polynesia_2013	27	4	6.04
F_Polynesia_2013	28	4	6.8
F_Polynesia_2013	29	4	7.17
F_Polynesia_2013	30	4	7.44
F_Polynesia_2013	31	4	7.3
F_Polynesia_2013	32	4	6.79
Senegal_2011	1	5	7.66
Senegal_2011	2	5	7.39
Senegal_2011	3	5	8.14
Senegal_2011	4	5	7.77
Senegal_2015	9	5	7.46
Senegal_2015	10	5	7.08
Senegal_2015	11	5	8.49
Senegal_2015	12	5	7.79
Thailand_2014	17	5	6.54
Thailand_2014	18	5	7.05
Thailand_2014	19	5	5.64
Thailand_2014	20	5	6.14
Thailand_2014	21	5	6.04
Thailand_2014	22	5	6.92
F_Polynesia_2013	25	5	7.69
F_Polynesia_2013	26	5	7.03
F_Polynesia_2013	27	5	7.58
F_Polynesia_2013	28	5	7.15
F_Polynesia_2013	29	5	6.77
Senegal_2011	1	7	6.83
Senegal_2011	2	7	7.11
Senegal_2011	3	7	7.1
Senegal_2011	4	7	7.99
Senegal_2011	5	7	7.26
Senegal_2011	6	7	6.66
Senegal_2011	7	7	7.83
Senegal_2015	9	7	6.49
Senegal_2015	10	7	3.63
Senegal_2015	11	7	7.92
Senegal_2015	12	7	6.84
Senegal_2015	13	7	8.45
Senegal_2015	14	7	5.77
Senegal_2015	15	7	7.57
Senegal_2015	16	7	6.59
Thailand_2014	17	7	6.54
Thailand_2014	18	7	5.19
Thailand_2014	19	7	5.96
Thailand_2014	20	7	4.4
Thailand_2014	21	7	5.11
Thailand_2014	22	7	4.57
Thailand_2014	23	7	5.64
F_Polynesia_2013	25	7	5.96
F_Polynesia_2013	26	7	5.55
F_Polynesia_2013	27	7	6.22
F_Polynesia_2013	28	7	6.02
F_Polynesia_2013	29	7	5.83
F_Polynesia_2013	30	7	6.49
F_Polynesia_2013	31	7	6.27
F_Polynesia_2013	32	7	6.23

## Sheet: Fig. 4d
	log(Viral load)
Virus	Brain	Spinal cord	Epididymis	Testis	Kidney	Heart
Senegal_2011	6.42	5.52	6.67	5.85	4.71	6.01
Senegal_2011	6.17	6.01	6.65	6.28	4.6	5.43
Senegal_2011	6.02	5.85	5.96	6.36	4.72	4.72
Senegal_2011	5.91	5.48	5.46	5.76	4.41	4.61
Senegal_2011	6.04	5.85	6.7	6.42	4.73	5.55
Senegal_2011	6.62	6.22	6.83	6.11	5.16	6.15
Senegal_2011	5.49	6.08	6.24	6.47	5.3	6.05
Senegal_2011	6.22	6.05	6.93	7.09	4.78	5.87
Senegal_2015	6.29	6.38	6.29	5.03	4.84	5.66
Senegal_2015	6.17	6.49	6.41	5.48	5.1	5.18
Senegal_2015	4.05	4.97	6.8	5.47	5.29	5.77
Senegal_2015	6.15	5.83	6.07	5.98	4.59	4.63
Senegal_2015	6.27	6.31	6.78	5.66	5.2	5.65
Senegal_2015	6.59	6.67	6.6	6.22	5.4	6.62
Senegal_2015	5.77	5.61	7.01	6.37	4.9	5.69
Senegal_2015	5.05	5.43	6.48	6.42	4.8	4.21
Thailand_2014	4.91	3.62	6.26	5.57	4.09	4.39
Thailand_2014	2.3	2.46	4.27	3.81	2.36	4.66
Thailand_2014	2.78	3.52	6.37	5.28	2.98	4.06
Thailand_2014	1.05	1.6	5.2	3.35	1.08	2.94
Thailand_2014	1.22	1.78	5.56	3.88	3.45	3.8
Thailand_2014	0.92	1.87	2.34	3.41	1.47	3.31
Thailand_2014	1.48	2.82	4.42	4.62	2.85	4.03
F_Polynesia_2013	2.77	3.56	4.82	4.06	3.58	4.82
F_Polynesia_2013	3.03	3.72	4.69	4.83	2.79	4.9
F_Polynesia_2013	2.87	3.94	4.16	4.71	3.62	4.54
F_Polynesia_2013	2.74	3.19	3.47	4.22	3.54	4.98
F_Polynesia_2013	3.12	3.06	7.19	4.66	3.79	4.66
F_Polynesia_2013	3.02	3.3	6.47	4.49	4.11	5.13
F_Polynesia_2013	4.53	4.08	5.11	4.69	3.89	5.15
F_Polynesia_2013	4.63	3.49	5.73	4.04	3.75	4.84

## Sheet: Fig. 4e
Virus	Tissue	TCID50/mg
Thailand_2014	Brain	0
Thailand_2014	Brain	0
Thailand_2014	Brain	0
Thailand_2014	Brain	0
Thailand_2014	Brain	0
Thailand_2014	Brain	0
Thailand_2014	Brain	0
F_Polynesia_2013	Brain	0
F_Polynesia_2013	Brain	0
F_Polynesia_2013	Brain	0
F_Polynesia_2013	Brain	0
F_Polynesia_2013	Brain	0
F_Polynesia_2013	Brain	0
F_Polynesia_2013	Brain	0
F_Polynesia_2013	Brain	0
Senegal_2011	Brain	212000
Senegal_2011	Brain	2120000
Senegal_2011	Brain	541000
Senegal_2011	Brain	3290000
Senegal_2011	Brain	3590000
Senegal_2011	Brain	247000
Senegal_2011	Brain	61100
Senegal_2011	Brain	3760000
Senegal_2015	Brain	376000
Senegal_2015	Brain	282000
Senegal_2015	Brain	171000
Senegal_2015	Brain	502000
Senegal_2015	Brain	639000
Senegal_2015	Brain	31600000
Senegal_2015	Brain	669000
Senegal_2015	Brain	485000
Thailand_2014	Testis	16500
Thailand_2014	Testis	0
Thailand_2014	Testis	2470
Thailand_2014	Testis	0
Thailand_2014	Testis	0
Thailand_2014	Testis	0
Thailand_2014	Testis	340
F_Polynesia_2013	Testis	304
F_Polynesia_2013	Testis	273
F_Polynesia_2013	Testis	2820
F_Polynesia_2013	Testis	344
F_Polynesia_2013	Testis	1250
F_Polynesia_2013	Testis	17100
F_Polynesia_2013	Testis	16500
F_Polynesia_2013	Testis	30400
Senegal_2011	Testis	4130000
Senegal_2011	Testis	3950000
Senegal_2011	Testis	5020000
Senegal_2011	Testis	2550000
Senegal_2011	Testis	6690000
Senegal_2011	Testis	22200000
Senegal_2011	Testis	3590000
Senegal_2011	Testis	27300000
Senegal_2015	Testis	2470000
Senegal_2015	Testis	521000
Senegal_2015	Testis	1930000
Senegal_2015	Testis	2820000
Senegal_2015	Testis	376000
Senegal_2015	Testis	178000000
Senegal_2015	Testis	5210000
Senegal_2015	Testis	4850000

## Sheet: Fig. 5b
	log(Viral load)
Virus	Brain	Heart	Lung	Liver	Intestine
Senegal_2015	7.1	6.34	5.69	4.82	5.1
Senegal_2015	6.78	6.8	5.9	4.71	5.01
Senegal_2015	3.49	4.64	4.03	4.25	4.64
Senegal_2015	7.12	6.59	5.02	4.82	4.99
Senegal_2015	7.68	6.58	5.94	4.95	5.32
Senegal_2015	7.36	5.85	5.3	5.43	5.24
Thailand_2014	2.43	3.62	3.23	3.19	2.7
Thailand_2014	7.77	6.13	5.26	5.06	6.3
Thailand_2014	6.82	6.31	5.83	5.64	4.97
Thailand_2014	3.57	4.37	4.47	4.83	3.57
Thailand_2014	7.93	6.64	5.41	5.23	5.36
Thailand_2014	5.55	5.71	5.13	4.94	4.16
Thailand_2014	4.26	4.87	4.53	4.2	5.2
Thailand_2014	6.1	6.03		5.39	4.83
F_Polynesia_2013	1.48	2.16	2.19	1.84	3.46
F_Polynesia_2013	5.92	5.74	5.56	4.58	5.3
F_Polynesia_2013	3.57	3.36	3.58	3.28	3.96
F_Polynesia_2013	3.49	3.03	2.84	2.82	3.34
F_Polynesia_2013	2.48	2.24	2.43	2.46	2.72
F_Polynesia_2013	1.9	2.55	2.46	2.38	2.26

[truncated: 7 more sheets: Fig. 6c, Fig. 6d, Fig. 6e, Fig. 6f, Fig. 6g, Fig. S1, Fig. S3]
